# Supplementary material for: Etonogestrel Subdermal Implant in Adolescents: Everything We Should Know to Conduct Proper Counseling, a Narrative Review
Source: Clin Pract. 2025 Jan 27;15(2):27. doi: 10.3390/clinpract15020027 (PMC11854511; doi:10.3390/clinpract15020027)
Supplement: Supplementary file 1 [file clinpract-15-00027-s001.zip]

Archive with 1 entries (1 files):
- clinpract-3390574-supplementary.pdf
